# Supplementary material for: Effects of Sex and Age on Fat Fraction, Diffusion-Weighted Image Signal Intensity and Apparent Diffusion Coefficient in the Bone Marrow of Asymptomatic Individuals: A Cross-Sectional Whole-Body MRI Study
Source: Diagnostics (Basel). 2021 May 20;11(5):913. doi: 10.3390/diagnostics11050913 (PMC8161193; doi:10.3390/diagnostics11050913)
Supplement: Supplementary file 1 [file diagnostics-11-00913-s001.zip]

Archive with 1 entries (1 files):
- diagnostics-1221075-supplementary.pdf
